# Supplementary material for: Collaborative Robot Control Based on Human Gaze Tracking
Source: Sensors (Basel). 2025 May 14;25(10):3103. doi: 10.3390/s25103103 (PMC12115443; doi:10.3390/s25103103)
Supplement: Supplementary file 1 [file sensors-25-03103-s001.zip]

Archive with 1 entries (1 files):
- sensors-3555889-supplementary.mp4
